# Supplementary material for: A Systematic Review of Population-Based Studies Assessing Knowledge, Attitudes, Acceptance, and Hesitancy of Pregnant and Breastfeeding Women towards the COVID-19 Vaccine
Source: Vaccines (Basel). 2023 Jul 27;11(8):1289. doi: 10.3390/vaccines11081289 (PMC10459271; doi:10.3390/vaccines11081289)
Supplement: Supplementary file 1 [file vaccines-11-01289-s001.zip]

Archive with 1 entries (1 files):
- vaccines-2501871-supplementary.pdf
